# Supplementary material for: Intraspecific genetic lineages of a marine mussel show behavioural divergence and spatial segregation over a tropical/subtropical biogeographic transition
Source: BMC Evol Biol. 2015 May 31;15:100. doi: 10.1186/s12862-015-0366-5 (PMC4449970; doi:10.1186/s12862-015-0366-5)
Supplement: Additional file 5: Table A2. — Genotyping Table. Scored alleles per location and per locus. [file 12862_2015_366_MOESM5_ESM.xlsx]

## Sheet: Sheet1
	P01		P05		P11		P27		P29		P02		P08		P16		P20		P26
HMP1	165	165	113	113	112	112	163	163	077	077	120	122	114	114	102	115	355	355	108	108
HMP2	154	165	115	119	0	0	149	149	077	077	120	120	110	114	103	103	223	327	108	108
HMP3	165	185	127	152	0	0	163	163	069	077	122	122	112	112	100	128	210	221	100	100
HMP4	175	181	115	119	138	152	151	151	077	079	109	109	114	114	115	134	200	360	100	100
HMP5	165	175	119	119	138	138	180	180	0	0	122	122	110	114	130	134	239	239	100	110
HMP6	171	175	113	119	074	074	163	188	077	079	120	120	110	110	102	117	0	0	108	113
HMP7	165	183	119	123	136	138	183	183	074	077	112	114	114	119	111	111	211	221	104	106
HMP8	167	185	123	130	116	138	164	164	074	079	111	120	114	133	195	195	329	353	098	102
HMP9	165	175	119	119	142	142	153	164	077	077	112	120	110	110	100	107	221	248	100	106
HMP10	165	171	119	119	0	0	0	0	074	077	120	122	110	114	115	115	210	227	094	123
HMP11	171	185	117	127	144	144	110	144	077	079	122	122	112	114	098	111	211	221	100	100
HMP12	175	175	119	121	0	0	132	164	077	077	112	120	110	114	100	100	211	227	094	100
HMP13	163	183	115	123	138	142	132	132	077	077	112	122	110	126	100	100	221	239	100	115
HMP14	165	185	119	119	0	0	161	161	075	077	114	124	110	122	0	0	200	200	108	134
HMP15	157	177	119	119	129	138	181	188	077	079	114	119	110	112	105	134	242	242	100	104
HMP16	156	156	119	119	118	118	159	176	074	077	111	119	110	114	125	142	223	235	100	100
HMP17	165	175	117	121	0	0	176	176	074	079	0	0	110	126	132	132	349	349	100	100
HMP18	174	185	113	123	136	136	168	168	077	079	111	120	126	133	090	119	221	239	102	108
HMP19	170	175	113	127	138	138	146	161	074	077	116	124	110	126	100	100	207	207	100	100
HMP20	154	179	117	119	138	138	132	153	077	079	122	122	114	126	125	125	211	357	102	108
HMP21	167	185	119	154	075	075	0	0	071	079	112	120	110	119	090	090	221	333	102	110
HMP22	156	175	119	132	138	142	0	0	076	077	112	122	110	116	100	100	204	204	094	100
HMP23	170	179	115	119	142	142	161	168	074	077	112	122	116	116	0	0	221	221	127	127
HMP24	156	165	115	119	138	138	168	168	077	077	114	120	110	110	109	115	210	223	098	104
HMP25	165	185	119	119	142	142	157	181	076	077	112	120	114	119	102	115	211	325	104	113
HMP26	154	181	117	119	142	142	132	132	077	079	111	120	114	126	123	123	221	223	100	102
HMP27	175	185	117	121	134	152	132	132	074	077	109	118	112	129	111	111	223	223	100	100
HMP28	154	163	111	127	142	142	0	0	079	079	109	109	114	114	098	123	211	328	100	113
HMP29	165	175	0	0	136	136	132	181	0	0	114	120	110	116	102	102	211	223	100	108
HMP30	154	165	119	159	136	136	132	132	077	079	112	120	110	114	102	102	221	223	104	117
HMP31	156	167	119	119	136	136	163	163	077	077	111	111	110	112	125	125	202	202	100	100
HMP32	175	185	113	119	118	129	0	0	077	079	114	114	112	122	103	117	177	242	092	113
HMP33	154	156	113	115	129	129	163	178	074	077	112	112	110	139	109	134	213	219	100	102
HMP34	175	175	119	134	129	129	183	183	076	077	120	122	110	110	115	115	198	248	113	130
HMP35	157	171	119	119	129	142	163	163	077	077	112	122	147	147	102	115	213	352	115	115
HMP36	175	177	119	119	138	138	188	188	077	077	111	119	110	112	135	135	213	213	090	100
HMP37	177	185	119	127	144	144	0	0	076	079	118	118	110	114	134	134	244	244	104	123
HMP38	175	175	119	119	129	129	132	164	071	079	120	120	110	110	151	151	210	210	098	104
HMP39	171	175	117	121	138	142	155	186	076	077	109	109	114	122	111	123	211	242	098	100
HMP40	165	175	113	130	136	136	132	132	074	074	114	120	110	116	102	102	211	223	100	108
HMP41	165	179	117	117	142	142	168	168	077	079	0	0	116	116	115	146	242	329	100	113
HMP42	175	185	121	127	142	142	0	0	074	077	0	0	114	114	109	109	227	227	108	110
HMP43	175	175	117	119	138	138	163	163	071	079	109	120	107	107	098	098	210	210	100	100
HMP44	165	179	115	119	134	134	161	161	075	079	112	112	110	114	130	130	202	317	098	098
HMP45	156	165	115	119	129	129	132	142	075	077	109	120	110	110	100	100	202	202	090	090
HMP46	165	175	113	119	091	138	0	0	077	077	111	122	100	114	117	117	396	396	100	100
HMP47	175	185	117	119	142	142	170	170	074	077	111	120	110	110	0	0	359	359	100	104
HMP48	165	185	117	119	129	129	178	178	076	079	111	122	100	114	111	111	210	211	090	100
PLP1	175	185	117	119	083	083	155	155	0	0	109	109	124	124	130	130	219	239	092	100
PLP2	154	165	119	119	0	0	170	170	074	079	120	120	110	110	113	113	202	239	115	115
PLP3	156	165	119	119	136	136	163	163	077	077	120	120	116	126	134	134	211	223	096	127
PLP4	165	171	119	127	138	138	163	163	079	079	118	120	110	129	113	151	177	343	094	110
PLP5	165	175	119	119	074	108	159	159	079	079	120	120	119	119	0	0	210	221	108	108
PLP6	175	175	115	117	074	074	161	161	0	0	120	124	114	119	132	132	202	211	096	100
PLP7	165	183	115	119	136	136	134	134	074	077	118	118	112	124	103	103	202	362	100	100
PLP8	160	165	119	121	138	138	153	153	077	079	109	122	107	124	111	111	349	349	100	104
PLP9	165	165	117	117	138	138	132	132	071	077	111	111	110	110	100	125	202	283	102	102
PLP10	165	186	111	121	0	0	151	151	077	077	112	112	114	114	111	111	200	223	100	110
PLP11	175	179	119	119	138	161	170	197	076	077	111	122	114	116	107	107	202	207	100	104
PLP12	165	165	117	119	0	0	149	149	077	079	120	120	114	114	103	111	217	325	110	113
PLP13	165	175	111	117	138	138	142	142	075	077	114	114	110	112	100	113	308	398	098	100
PLP14	171	175	117	119	129	138	0	0	077	077	109	120	110	114	132	132	207	301	106	125
PLP15	165	185	113	117	0	0	194	194	077	077	120	122	114	126	115	121	211	244	100	100
PLP16	154	175	119	119	078	078	155	172	0	0	120	120	119	126	121	121	177	177	113	113
PLP17	165	175	0	0	129	129	142	142	077	079	111	116	110	114	113	123	202	202	094	100
PLP18	0	0	119	119	129	136	144	144	071	079	119	119	110	114	132	132	210	343	100	127
PLP19	165	169	119	121	138	138	157	170	077	079	111	119	110	126	144	144	202	242	100	108
PLP20	165	175	0	0	138	142	161	161	071	077	120	119	114	129	111	111	223	223	096	100
PLP21	175	175	119	121	074	074	180	180	076	077	122	122	110	110	109	132	213	213	100	104
PLP22	175	175	117	119	0	0	0	0	077	077	118	120	110	110	111	111	177	202	098	106
PLP23	165	165	119	125	129	129	0	0	077	079	112	112	110	110	117	123	207	207	100	100
PLP24	165	165	113	119	136	136	161	161	077	077	111	111	110	114	100	100	177	223	096	100
PLP25	171	175	123	127	142	142	151	159	077	079	119	119	114	114	100	132	202	239	094	100
PLP26	0	0	0	0	0	0	0	0	0	0	120	122	126	126	115	115	221	340	098	106
PLP27	175	185	113	113	0	0	159	165	071	077	112	119	110	110	103	103	177	177	100	104
PLP28	175	185	0	0	129	129	195	195	077	077	114	114	116	126	0	0	211	211	100	110
PLP29	175	175	121	121	129	129	161	161	074	077	111	119	110	114	121	135	202	238	090	100
PLP30	175	175	121	123	0	0	157	168	074	079	109	120	110	110	090	103	202	211	098	108
PLP31	165	173	123	127	134	134	161	161	076	077	119	119	112	112	107	111	219	299	100	102
PLP32	165	175	117	123	074	074	0	0	079	079	112	112	110	114	157	157	177	327	096	115
PLP33	171	175	113	119	136	136	0	0	074	077	122	122	110	122	102	102	211	264	096	117
PLP34	165	185	115	119	138	138	0	0	074	074	112	124	110	110	115	123	235	394	096	136
PLP35	171	177	119	123	129	129	151	165	076	077	122	124	110	110	0	0	432	432	100	121
PLP36	156	171	119	121	136	142	163	181	077	077	120	122	110	122	102	102	202	398	108	113
PLP37	165	179	113	117	074	074	146	159	077	077	120	122	110	116	0	0	211	223	106	108
PLP38	173	175	121	130	136	142	0	0	076	077	120	120	110	114	115	115	240	337	098	108
PLP39	165	185	117	123	0	0	155	155	077	077	122	122	110	112	100	100	242	258	092	100
PLP40	154	185	117	119	136	136	142	142	077	079	119	119	112	116	109	155	211	211	100	106
PLP41	161	165	113	119	0	0	164	164	077	079	109	119	110	110	125	125	213	231	090	090
PLP42	165	165	119	125	076	129	176	176	076	077	111	111	107	112	103	103	341	341	100	100
PLP43	175	175	119	121	136	138	136	136	071	077	109	109	112	116	115	115	223	223	100	100
PLP44	175	185	119	119	074	074	146	153	077	077	112	114	110	126	0	0	210	213	108	117
PLP45	165	175	115	119	138	138	132	146	077	079	111	119	112	114	100	100	221	331	100	136
PLP46	165	185	115	115	138	138	168	168	077	079	119	122	110	112	111	125	211	238	100	113
PLP47	156	171	119	119	136	136	0	0	077	079	111	111	107	112	115	115	223	223	092	100
PLP48	175	185	117	119	142	162	0	0	076	077	111	111	112	119	128	128	211	211	100	100
PA1	157	184	115	117	138	142	132	151	071	076	118	118	110	110	119	130	210	210	100	106
PA2	174	174	117	119	070	136	176	176	077	077	116	118	110	110	0	0	219	223	100	104
PA3	166	176	125	125	142	142	132	151	076	076	111	112	110	114	105	105	221	239	102	104
PA4	153	178	113	123	0	0	132	144	076	079	122	122	122	122	102	115	211	223	0	0
PA5	153	184	119	119	129	129	149	149	076	079	114	120	110	147	102	102	200	200	100	104
PA6	169	169	117	117	0	0	180	180	071	079	109	124	112	112	140	140	210	359	100	100
PA7	164	173	117	132	129	129	179	179	076	076	114	120	114	116	111	123	210	266	096	108
PA8	0	0	0	0	0	0	0	0	0	0	0	0	110	114	100	100	0	0	100	100
PA9	164	164	119	127	136	136	161	161	076	079	109	119	110	110	123	123	177	211	100	100
PA10	174	178	117	119	136	136	159	159	074	076	114	118	110	110	113	113	177	219	108	108
PA11	164	184	113	119	075	076	168	168	076	076	118	118	114	114	0	0	327	327	092	100
PA12	164	174	113	119	076	076	0	0	076	076	112	120	110	114	134	134	239	239	108	110
PA13	156	164	119	123	142	142	159	159	071	076	112	112	119	129	0	0	221	375	100	110
PA14	176	184	119	119	076	076	132	132	079	079	114	118	098	116	113	123	213	227	094	110
PA15	177	180	119	119	072	072	123	161	076	079	120	124	114	114	109	123	221	333	0	0
PA16	164	164	115	119	0	0	0	0	0	0	122	124	110	110	100	140	327	337	100	100
PA17	170	184	0	0	138	149	146	146	074	076	109	109	110	110	102	123	207	359	104	104
PA18	164	174	119	119	138	138	155	164	076	076	116	124	114	114	0	0	211	379	102	110
PA19	153	164	119	119	0	0	176	176	076	079	112	120	110	110	123	123	200	239	100	102
PA20	164	164	119	125	0	0	129	129	076	079	120	127	098	098	115	115	223	333	100	100
PA21	156	184	117	119	129	138	165	165	076	076	112	124	110	110	0	0	211	370	090	102
PA22	170	174	113	119	0	0	155	155	0	0	111	120	114	114	128	159	213	323	092	119
PA23	164	174	115	127	074	138	132	174	076	076	112	120	110	114	130	130	254	345	098	09
PA24	166	170	115	136	072	072	153	153	0	0	119	119	102	116	111	134	198	239	108	115
PA25	164	184	119	119	138	142	149	164	077	077	0	0	110	114	117	117	390	390	096	98
PA26	163	184	115	121	138	138	157	157	076	079	112	120	110	114	102	105	200	200	100	108
PA27	164	166	119	119	129	129	108	108	077	077	112	114	110	110	115	115	202	239	113	113
PA28	174	174	119	119	142	142	164	164	071	076	112	120	119	126	102	148	239	239	100	117
PA29	161	166	0	0	0	0	0	0	076	078	112	120	114	114	115	115	239	239	0	0
PA30	174	184	119	121	129	129	168	168	076	076	112	120	110	110	102	117	207	301	110	110
PA31	156	174	119	125	0	0	0	0	076	076	112	119	129	129	098	098	200	223	100	100
PA32	0	0	127	127	0	0	0	0	0	0	118	127	110	110	0	0	223	239	100	100
PA33	174	184	115	121	0	0	178	178	074	074	109	120	107	116	117	123	207	350	094	100
PA34	156	176	117	119	134	142	142	142	0	0	119	119	107	112	128	128	202	359	096	100
PA35	164	164	119	134	0	0	0	0	076	076	120	120	114	116	113	113	211	242	100	110
PA36	164	184	117	121	144	144	132	132	074	079	119	119	110	114	0	0	202	227	100	100
PA37	172	178	117	119	0	0	132	132	077	077	111	119	114	114	090	111	207	223	100	100
PA38	164	168	119	127	136	136	149	155	0	0	111	120	114	126	090	090	213	213	100	119
PA39	159	168	119	119	129	129	136	153	076	079	109	109	107	114	142	142	0	0	092	110
PA40	170	184	119	123	136	138	168	168	0	0	109	119	110	114	100	100	0	0	100	104
PA41	174	174	119	119	0	0	161	161	0	0	111	111	110	114	111	111	207	308	100	100
PA42	164	170	117	123	114	114	0	0	0	0	119	124	114	116	0	0	0	0	100	106
PA43	164	172	115	115	142	142	0	0	0	0	120	120	110	110	113	113	211	339	098	104
PA44	174	178	0	0	138	138	0	0	0	0	112	118	110	110	159	159	211	211	096	102
PA45	167	169	113	119	074	074	157	157	0	0	112	112	110	110	102	102	211	231	100	100
PA46	164	164	119	132	136	138	164	164	074	079	114	122	110	110	111	111	177	177	094	104
PA47	164	164	121	121	0	0	168	168	0	0	112	112	110	110	100	134	210	229	102	102
PEP1	156	156	115	127	0	0	149	149	0	0	122	127	114	114	109	109	327	327	102	102
PEP2	165	169	125	136	0	0	123	149	0	0	120	120	114	114	090	115	219	355	102	104
PEP3	156	165	115	115	0	0	146	146	074	079	120	120	114	114	123	123	303	390	110	110
PEP4	156	169	113	115	0	0	108	151	076	079	116	120	114	114	128	128	200	242	110	110
PEP5	165	174	0	0	0	0	176	176	076	079	111	120	110	110	113	135	301	364	104	108
PEP6	157	157	115	119	0	0	155	155	0	0	112	120	114	119	102	115	333	333	094	117
PEP7	161	165	117	117	0	0	172	181	0	0	111	120	110	122	113	123	221	319	102	108
PEP8	157	164	121	132	0	0	157	168	074	076	120	120	0	0	113	132	339	347	100	102
PEP9	165	179	117	125	142	142	0	0	0	0	120	122	110	110	102	107	299	301	102	104
PEP10	165	167	119	125	134	134	197	197	076	076	120	122	110	110	115	115	260	339	098	108
PEP11	157	157	119	129	0	0	0	0	0	0	112	120	0	0	111	132	204	321	100	127
PEP12	157	160	100	104	0	0	199	199	0	0	112	120	110	114	0	0	311	331	096	096
PEP13	157	165	119	143	0	0	0	0	068	076	114	122	110	110	115	115	347	347	100	127
PEP14	165	165	132	157	0	0	108	108	0	0	112	120	0	0	111	111	192	349	108	108
PEP15	157	187	127	127	096	118	0	0	0	0	120	122	110	114	128	128	327	387	100	115
PEP16	165	172	117	145	0	0	0	0	0	0	112	120	0	0	109	115	315	355	102	106
PEP17	165	174	119	145	075	076	132	132	076	076	120	120	133	133	0	0	227	390	104	119
PEP18	157	165	113	127	0	0	0	0	0	0	120	124	110	110	102	125	272	347	102	119
PEP19	165	167	123	125	0	0	172	172	0	0	111	120	114	114	0	0	319	319	104	104
PEP20	157	165	117	121	0	0	0	0	074	079	112	112	0	0	096	111	319	383	100	110
PEP21	161	167	117	136	0	0	157	178	074	076	120	124	110	110	121	121	219	319	104	104
PEP22	157	169	117	129	089	089	200	200	0	0	111	120	0	0	102	102	315	315	127	127
PEP23	165	167	113	113	082	082	110	110	0	0	111	120	0	0	125	125	182	188	117	117
PEP24	157	167	119	132	0	0	163	163	0	0	120	124	114	114	115	115	267	267	092	102
PEP25	160	165	119	136	0	0	139	139	0	0	120	122	110	119	102	115	291	327	115	127
PEP26	161	174	115	117	0	0	157	157	074	074	120	124	110	114	102	102	321	359	100	100
PEP27	157	160	102	115	0	0	146	146	0	0	114	120	110	110	134	134	252	364	098	104
PEP28	0	0	115	125	0	0	0	0	076	076	0	0	0	0	0	0	0	0	0	0
PEP29	173	181	115	123	0	0	0	0	076	076	112	120	110	110	111	111	211	319	102	127
PEP30	161	181	121	134	142	142	183	183	0	0	118	120	114	119	111	132	204	225	106	106
PEP31	157	167	117	121	0	0	0	0	0	0	111	120	110	110	123	139	373	373	102	113
PEP32	157	165	115	117	0	0	155	155	0	0	112	120	114	114	0	0	291	291	098	127
PEP33	156	173	117	132	075	076	121	121	0	0	111	120	110	114	102	123	333	366	104	104
PEP34	157	157	115	125	110	110	144	159	068	076	122	129	110	114	125	135	266	323	104	108
PEP35	166	167	119	129	0	0	146	146	0	0	120	120	110	114	123	123	315	329	094	127
PEP36	159	164	117	125	078	078	155	155	074	076	112	120	110	126	113	113	215	321	100	127
PEP37	164	164	113	115	0	0	151	151	0	0	111	120	102	129	111	111	341	368	123	127
PEP38	157	159	119	132	0	0	104	134	0	0	118	120	119	119	0	0	325	379	094	102
PEP39	165	167	115	119	171	171	161	161	0	0	114	120	107	114	102	115	307	364	102	110
PEP40	157	165	117	119	0	0	153	153	0	0	120	122	110	114	128	128	331	373	106	106
PEP41	157	173	125	136	0	0	161	161	0	0	112	120	110	110	130	130	246	370	100	110
PEP42	157	165	119	119	074	074	110	168	074	076	112	120	110	119	115	121	319	406	106	106
PEP43	157	161	115	115	0	0	106	106	0	0	120	122	110	110	102	146	337	360	096	117
PEP44	165	173	113	115	0	0	0	0	0	0	118	122	110	110	117	157	340	340	098	127
PEP45	165	174	113	121	136	136	174	186	074	076	118	122	110	119	103	111	217	264	094	115
PEP46	0	0	0	0	0	0	0	0	076	076	0	0	0	0	0	0	0	0	0	0
PEP47	157	181	134	145	120	120	142	142	0	0	111	120	110	110	113	113	303	315	117	127
PEP48	0	0	0	0	0	0	159	159	0	0	111	120	110	110	113	113	0	0	104	117
BA1	161	166	123	129	0	0	157	157	074	076	120	120	112	120	163	163	303	303	100	127
BA2	165	165	117	121	0	0	0	0	074	076	118	118	114	119	115	128	239	239	104	104
BA3	172	172	113	117	142	142	0	0	076	077	120	120	110	114	115	128	283	357	096	096
BA4	155	172	113	123	148	148	0	0	076	076	120	122	110	110	159	159	353	353	113	115
BA5	166	166	117	117	132	132	149	159	074	076	119	122	114	114	115	123	307	319	102	102
BA6	156	156	125	125	0	0	151	168	074	076	111	119	107	107	123	123	339	349	100	100
BA7	157	166	115	134	0	0	170	170	074	076	111	114	114	119	123	123	196	196	113	130
BA8	168	172	117	121	0	0	168	168	074	074	112	120	110	110	113	113	287	339	090	096
BA9	164	164	127	127	0	0	0	0	0	0	112	119	116	116	111	111	186	394	100	110
BA10	156	164	119	127	0	0	149	170	074	079	120	122	0	0	111	111	0	0	100	104
BA11	156	156	107	117	142	142	0	0	074	076	119	119	133	133	0	0	370	370	100	102
BA12	169	169	129	134	163	163	0	0	074	076	118	118	110	110	103	139	211	359	100	100
BA13	157	164	107	125	162	162	0	0	068	076	120	122	0	0	115	115	213	321	106	113
BA14	170	172	113	138	080	080	108	108	0	0	119	122	110	112	105	105	210	325	100	104
BA15	156	156	121	145	114	114	0	0	074	076	120	124	107	110	111	111	307	362	102	106
BA16	165	165	115	119	0	0	132	132	0	0	120	120	114	114	102	111	207	231	104	113
BA17	168	168	109	119	0	0	186	186	074	076	127	127	110	114	0	0	373	373	108	108
BA18	166	172	117	123	142	147	181	195	074	076	120	122	110	110	0	0	227	227	096	104
BA19	156	164	115	123	076	076	159	181	076	079	112	122	110	110	102	111	240	264	104	104
BA20	156	164	0	0	142	142	0	0	076	076	120	122	110	110	0	0	210	210	094	127
BA21	156	164	0	0	0	0	153	153	074	076	124	124	105	112	111	113	219	301	100	100
BA22	171	178	0	0	0	0	151	151	076	079	112	112	119	122	117	140	339	345	113	127
BA23	156	164	117	125	0	0	159	159	074	076	112	119	110	116	100	109	211	337	102	102
BA24	166	180	0	0	0	0	108	108	0	0	120	122	119	142	102	148	317	341	100	100
BA25	164	166	115	115	0	0	144	144	0	0	112	120	114	114	102	102	237	339	096	104
BA26	164	164	123	123	0	0	149	153	074	076	120	122	114	119	123	123	211	319	098	098
BA27	144	166	121	132	0	0	0	0	071	076	111	119	110	112	102	115	0	0	100	108
BA28	156	167	115	125	0	0	0	0	076	076	112	122	098	110	100	123	311	337	104	104
BA29	164	175	115	117	122	122	110	110	0	0	111	120	110	119	111	111	303	321	100	134
BA30	164	172	113	115	074	074	155	155	074	076	111	120	112	112	090	113	207	370	092	100
BA31	164	166	115	115	0	0	0	0	0	0	109	119	116	119	100	100	210	210	100	110
BA32	156	156	115	147	0	0	123	146	074	076	111	114	110	147	0	0	339	347	100	104
BA33	168	174	117	129	0	0	157	157	0	0	118	118	107	119	098	098	341	387	100	100
BA34	157	166	121	123	142	155	0	0	074	076	109	120	110	110	098	121	229	317	100	125
BA35	164	166	117	129	074	074	0	0	0	0	112	120	110	119	157	157	237	237	094	104
BA36	156	164	113	143	171	171	161	161	076	079	109	120	114	119	132	132	291	343	090	102
BA37	156	166	119	127	0	0	108	108	074	076	120	122	120	120	134	134	264	325	110	136
BA38	157	164	115	123	074	074	0	0	076	076	112	120	110	114	0	0	211	211	098	106
BA39	156	164	115	121	074	074	0	0	0	0	112	120	110	114	0	0	211	211	098	106
BA40	156	159	115	143	067	067	112	149	0	0	120	124	110	114	102	102	307	307	100	104
BA41	170	182	119	123	0	0	110	116	074	076	111	120	110	110	105	105	204	364	094	100
BA42	164	166	113	123	0	0	149	149	076	076	109	118	107	114	0	0	210	217	100	104
BA43	163	172	119	123	136	155	108	108	074	074	122	122	110	112	115	125	250	327	100	148
BA44	164	170	123	123	0	0	163	163	074	079	112	120	110	122	111	111	219	227	108	108
BA45	164	169	0	0	142	142	146	146	076	076	116	120	107	120	115	115	267	267	098	104
BA46	156	166	113	113	142	142	157	157	074	076	120	120	110	110	115	146	335	347	106	106
BA47	156	172	127	127	168	168	159	159	074	076	120	122	110	110	123	128	229	345	119	119
BA48	0	0	0	0	0	0	0	0	0	0	111	120	110	110	0	0	296	341	115	115
PDO1	165	169	115	154	075	076	0	0	0	0	112	120	110	110	115	115	217	350	094	127
PDO2	165	165	113	113	0	0	153	153	0	0	120	120	110	114	109	113	210	287	104	115
PDO3	166	167	115	119	0	0	151	151	0	0	120	129	098	110	105	105	225	364	100	102
PDO4	165	165	123	125	0	0	159	159	0	0	120	120	110	110	165	165	293	293	102	113
PDO5	157	161	117	117	0	0	151	151	0	0	120	127	114	122	115	134	221	221	104	110
PDO6	0	0	121	123	118	162	165	165	0	0	112	112	114	114	113	123	223	235	110	110
PDO7	165	165	115	132	0	0	0	0	0	0	120	124	114	119	111	111	296	308	102	106
PDO8	160	165	121	121	0	0	151	151	0	0	111	120	0	0	090	090	337	345	102	127
PDO9	161	165	115	129	0	0	112	112	0	0	120	122	107	126	102	102	231	244	104	104
PDO10	167	174	117	121	0	0	151	151	074	079	112	120	110	114	117	117	207	343	104	115
PDO11	160	165	110	123	120	120	153	153	0	0	118	120	0	0	115	115	207	337	102	110
PDO12	157	165	115	125	0	0	168	168	074	074	122	122	110	114	109	109	235	299	110	123
PDO13	157	165	115	121	102	102	149	149	0	0	114	122	114	114	115	115	327	347	096	104
PDO14	167	173	115	123	146	146	0	0	074	076	112	120	110	119	102	102	250	360	094	102
PDO15	0	0	119	129	0	0	161	176	074	076	112	120	114	119	090	115	260	307	110	127
PDO16	0	0	123	129	0	0	178	191	0	0	112	120	110	110	115	115	213	213	0	0
PDO17	165	173	113	132	074	076	0	0	074	076	120	120	0	0	115	115	327	327	104	115
PDO18	165	165	115	134	0	0	0	0	0	0	112	120	110	110	117	128	313	350	108	108
PDO19	168	168	117	121	129	129	123	159	0	0	112	122	110	119	102	105	266	355	102	127
PDO20	165	165	121	123	0	0	153	159	0	0	111	120	110	119	0	0	252	303	104	104
PDO21	157	166	115	119	73	073	149	149	074	076	120	122	110	110	090	100	341	341	102	102
PDO22	165	165	115	127	0	0	163	163	0	0	112	120	110	110	105	105	242	371	115	117
PDO23	157	157	115	123	0	0	139	170	0	0	120	122	110	114	113	113	337	392	106	117
PDO24	159	165	115	127	0	0	139	168	0	0	111	120	110	114	102	102	217	239	106	106
PDO25	165	165	115	127	0	0	163	163	0	0	112	120	110	110	105	105	242	371	117	117
PDO26	165	169	115	119	136	136	144	155	0	0	109	116	110	110	102	115	207	345	115	132
PDO27	165	165	117	123	0	0	176	176	0	0	112	122	110	110	144	144	296	353	102	104
PDO28	167	178	114	117	0	0	102	102	0	0	112	120	110	114	134	134	317	392	102	104
PDO29	165	178	113	119	102	102	178	178	071	076	0	0	119	119	102	109	315	373	094	110
PDO30	165	173	127	159	0	0	142	142	074	076	114	114	114	122	102	102	211	250	100	100
